# Supplementary material for: Network Meta-Analysis of Cognitive Impairment and miRNA Expression in Alzheimer’s Disease Patients with Hearing Loss: A Systematic Review and Cross-Validation
Source: J Clin Med. 2026 Jun 3;15(11):4315. doi: 10.3390/jcm15114315 (PMC13257792; doi:10.3390/jcm15114315)
Supplement: Supplementary file 1 [file jcm-15-04315-s001.zip]

Archive with 2 entries (2 files):
- File S1 PRISMA checklist.pdf
- Table S1 SUCRA Ranking of miRNA Biomarkers for AD+HL Comorbidity. .pdf
